# Supplementary material for: Low-Dose Docetaxel Is Effective in Reducing Atherogenic Lipids and Atherosclerosis
Source: Int J Mol Sci. 2025 Feb 11;26(4):1484. doi: 10.3390/ijms26041484 (PMC11855627; doi:10.3390/ijms26041484)
Supplement: Supplementary file 1 [file ijms-26-01484-s001.zip]

Archive with 1 entries (1 files):
- ijms-3447185-supplementary.pdf
